# Supplementary material for: Cyan-Emitting Cu(I) Complexes and Their Luminescent Metallopolymers
Source: Molecules. 2021 Apr 28;26(9):2567. doi: 10.3390/molecules26092567 (PMC8125312; doi:10.3390/molecules26092567)
Supplement: Supplementary file 1 [file molecules-26-02567-s001.zip]

Archive with 1 entries (1 files):
- molecules-1170601-supplementary.pdf
